# Supplementary material for: Species-Specific Response of Corals to Imbalanced Ratios of Inorganic Nutrients
Source: Int J Mol Sci. 2023 Feb 4;24(4):3119. doi: 10.3390/ijms24043119 (PMC9962417; doi:10.3390/ijms24043119)
Supplement: Supplementary file 1 [file ijms-24-03119-s001.zip]

Archive with 1 entries (1 files):
- ijms-2086390-supplementary.pdf
